# Supplementary material for: A Comprehensive Prognostic Analysis of Tumor-Related Blood Group Antigens in Pan-Cancers Suggests That SEMA7A as a Novel Biomarker in Kidney Renal Clear Cell Carcinoma
Source: Int J Mol Sci. 2022 Aug 8;23(15):8799. doi: 10.3390/ijms23158799 (PMC9369114; doi:10.3390/ijms23158799)
Supplement: Supplementary file 1 [file ijms-23-08799-s001.zip]

Archive with 1 entries (1 files):
- ijms-1816901-supplementary.pdf
